# Supplementary material for: B-cell epitope discovery: The first protein flexibility-based algorithm–Zika virus conserved epitope demonstration
Source: PLoS One. 2023 Mar 15;18(3):e0262321. doi: 10.1371/journal.pone.0262321 (PMC10016673; doi:10.1371/journal.pone.0262321)
Supplement: S1 Dataset — (CSV) [file pone.0262321.s006.csv]

5JHL	5LBS	5LCV	5KVD	5KVE	5KVF	5KVG	5GZN	5GZO	5H37	5UHY	5VIG	5Y0A	2R69	3IXY	3UZV	3UYP	3UZQ	3UZE	4ALA	3UAJ	4AM0	4AL8	4FFZ	4FFY	4L5F	4UTA	4UTB	4UT6	4UT9	5VIC	4BZ1	5AAW	1ZTX	3I50	3IXX	3IYW	5YWO	5YWP
76	315	69	301	307	307	309	46	64	2	64	305	333	311	76	311	311	311	311	316	165	316	316	307	306	311	68	68	68	2	306	319	311	305	74	76	47	50	51
77	316	70	315	340	340	310	47	65	27	65	306	370	312	106	312	312	312	312	319	166	319	319	340	307	312	69	69	70	27	307	320	312	309	75	105	49	51	52
101	331	71	316	342	342	311	52	66	44	66	307	371	313		313	313	313	313	320	167	320	320	342	340	313	70	70	71	28	308	321	313	310	76		50	52	53
102	373	72	317	343	343	312	136	67	46	67	309		314		314	314	314	314	321	168	321	321	343	342	315	71	71	72	29	309	322	314	311	77		51	53	54
104		73	318	344	344	313	138	68	47	68	310		315		315	315	315	315	322	173	322	322	344	343	316	72	72	82	44	310	323	315	312	78		52	55	55
105		82	319	347	347	314	140	69	52	83	311		316		316	316	316	316	323	175	323	323	345	344	331	73	73	97	45	311	325	316	333	79		133	74	61
106		99	320	348	348	331	156	84	67	87	333		317		317	317	317	317	327	176	324	327	347	345	332	74	97	98	46	332	327	317	334	104		134	77	73
107		101	321	350	350	332	158	87	69	117	334		318		318	318	318	318	359	177	329	359	349	347	333	77	98	99	47	333	329	318	335	105		135	83	74
108		102	322	351	351	333	159	89	70	118	335		331		329	329	329	329	361	178	359	361	350	349	334	83	99	101	67	334	359	329	336	106		136	106	75
		103	327	352	352	334	166	90	71	120	336		333		333	331	331	331	377	179	377	373	351	350	335	84	101	102	68	335	360	331	368	107		137	121	77
		104	329	353	353	335	168	118	72	121	340		371		367	333	333	333		181		377	352	351	336	97	102	103	69	336	377	333	369	109		138	122	81
		153	362	354	354	336	276	119	73	206	350		373		370	370	371	370		182			353	352	370	99	103	104	70	342	379	334	370	110		159	123	121
		251	364	355	355	337	277	120	74	207	351		397		371	371	372	394		184			354	353	371	101	104	153	71	347		370	371			166	124	122
		252	365	358	358	368	278	232	77	208	352		399		373	372	373	396		185			356	354		102	153	154	72	370		371	392			167	126	123
			366	384	391	370	279	233	82	209	391				394	373	396	397		297			357	356		103	154	155	74	391		373	393			168	127	124
			367	386		371	280	252	83	255	392				396	375	397	398		299			358	357		104	155	156	77	392		375	394			172	128	125
			372			393	281		84	256	393				397	396	398	399		304			379	358		105	156	157	81	393		394				279	131	126
			373			394	283		98	257	394				398	397	399	400		367			381	379		106	162	251	82	394		396				313	133	128
			374			395			99	258	395				399	398	400						388	380		113	251	252	83			397				314	134	131
			375			396			101	259					400	399							391	381		163	252	253	84			398				315	136	133
			377			397			102	266													392	388		251	253		97			399				331	205	134
									103	277													393	391		252	254		99			400				371	207	136
									104	278														392		253			101							373	208	205
									106	279														393		254			102								210	206
									140															395		279			103								229	207
									148																	315			104								277	208
									149																	316			105								278	228
									150																	317			106								279	229
									151																				113								313	230
									153																				115								314	234
									164																				251								315	277
									229																				252								317	278
									250																				253								331	279
									251																				254									313
									252																				278									317
									253																				279
									276																				315
									283																				316
									315																				329
									316																				331
									370																				371
									371
									373
